# Supplementary material for: Downregulation of UBE4B promotes CNS axon regrowth and functional recovery after stroke
Source: iScience. 2022 Dec 26;26(1):105885. doi: 10.1016/j.isci.2022.105885 (PMC9840934; doi:10.1016/j.isci.2022.105885)
Supplement: Data S1. Source data for figures, related to all figures [file mmc2.xlsx]

## Sheet: Fig 1
	C（# Axons）	Distance from lesion (mm)	AAV-sgCtrl					AAV-sgPirh2			AAV-sgHAUSP			AAV-sgCop1				AAV-sgMDM4									AAV-sgUBE4B
		0.25	146.429	91.3891	84.9147	130.806	298.47	221.436	216.882	197.892	75.3472	300.07	267.19	259.559	498.268	192.448	656.989	232.922	379.116	271.16	127.228	121.063	705.26	251.137	231.197	210.69	515.828	610.532	843.148
		0.5	20.3225	12.9052	30.186	75.6992	197.689	57.3765	56.8841	58.0735	7.93892	116.461	121.496	13.743	134.418	52.2837	220.421	69.4896	138.607	46.1274	50.5514	36.7644	355.245	0	79.0835	37.3142	295.032	397.595	574.706
		1	8.50244	0	0	18.1464	0	7.97764	24.3659	0	0	10.8306	17.3298	0	8.42998	0	67.5359	17.4129	6.56794	0	0	0	0	0	16.5513	0	131.897	115.491	212.278
		1.5	0	0	0	0	0	0	12.4382	0	0	0	0	0	0	0	0	0	0	0	0	0	0	0	0	0	87.0621	46.5128	114.345
		2	0	0	0	0	0	0	0	0	0	0	0	0	0	0	0	0	0	0	0	0	0	0	0	0	0	0	40.5341
		2.5	0	0	0	0	0	0	0	0	0	0	0	0	0	0	0	0	0	0	0	0	0	0	0	0	0	0	0
		3	0	0	0	0	0	0	0	0	0	0	0	0	0	0	0	0	0	0	0	0	0	0	0	0	0	0	0
	raw values
	Sample	Distances from the injury site (μm)	Axon number	Diameter (μm)	normalize axon number to 250μm nerve	Average	Sample	Distances from the injury site (μm)	Axon number	Diameter (μm)	normalize axon number to 250μm nerve	Average	Sample	Distances from the injury site (μm)	Axon number	Diameter (μm)	normalize axon number to 250μm nerve	Average	Sample	Distances from the injury site (μm)	Axon number	Diameter (μm)	normalize axon number to 250μm nerve	Average	Sample	Distances from the injury site (μm)	Axon number	Diameter (μm)	normalize axon number to 250μm nerve	Average	Sample	Distances from the injury site (μm)	Axon number	Diameter (μm)	normalize axon number to 250μm nerve	Average
	AAV-sgCtrl1-1	250	7	229.91	149.379	146.429	AAV-sgPirh2-1-1	250	10	225	218.056	221.436	AAV-sgHAUSP-1-1	250	4	161	121.894	75.3472	AAV-sgCop1-1-1	250	9	186	237.399	259.559	AAV-sgMDM4-1-1	250	10	227	216.134	232.922	AAV-sgUBE4B-1-1	250	25	281.28	436.065	515.828
		500	2	241.42	40.6449	20.3225		500	4	270	72.6852	57.3765		500	1	206	23.8167	7.93892		500	1	238	20.6145	13.743		500	5	223	110.006	69.4896		500	19	317.18	293.899	295.032
		1000	1	288.52	17.0049	8.50244		1000	0	291	0	7.97764		1000	0	203	0	0		1000	0	239	0	0		1000	1	293	16.7449	17.4129		1000	8	250.72	156.549	131.897
		1500					AAV-sgPirh2-1-2	250	10	225	218.056		AAV-sgHAUSP-1-2	250	2	192	51.1068		AAV-sgCop1-1-2	250	11	188	287.068			1500	0	0	0	0		1500	2	216.69	45.2836	87.0621
	AAV-sgCtrl1-2	250	6	205.17	143.479			500	2	279	35.1703			500	0	221	0			500	1	238	20.6145		AAV-sgMDM4-1-2	250	10	259	189.431		AAV-sgUBE4B-1-2	250	35	301.57	569.416
		500	0	218.08	0			1000	0	278	0			1000	0	250	0			1000	0	245	0			500	3	302	48.7376			500	19	317.17	293.908
		1000	0	253.42	0		AAV-sgPirh2-1-3	250	10	215	228.198		AAV-sgHAUSP-1-3	250	2	185	53.0405		AAV-sgCop1-1-3	250	10	193	254.21			1000	1	280	17.5223			1000	7	249.29	137.766
		1500	0					500	3	229	64.274			500	0	210	0			500	0	255	0			1500	0	0	0			1500	4	191.61	102.422
	AAV-sgCtrl2-1	250	5	271.88	90.2282	91.3891		1000	1	205	23.9329			1000	0	234	0			1000	0	247	0		AAV-sgMDM4-1-3	250	15	251	293.202		AAV-sgUBE4B-1-3	250	32	305.44	514.013
		500	0	273.57	0	12.9052	AAV-sgPirh2-2-1	250	13	240	265.755	216.882	AAV-sgHAUSP-2-1	250	11	155	348.185	300.07	AAV-sgCop1-2-1	250	22	213	506.749	498.268		500	3	296	49.7255			500	18	335.45	263.266
		1000	0	191.81	0	0		500	3	251	58.6404	56.8841		500	4	144	136.285	116.461		500	6	231	127.435	134.418		1000	1	273	17.9716			1000	4	263.14	74.5801
		1500	0					1000	2	271	36.2085	24.3659		1000	1	151	32.4917	10.8306		1000	0	223	0	8.42998		1500	0	0	0			1500	3	195.95	75.1148
	AAV-sgCtrl2-2	250	5	211.19	116.157			1500	1	260	18.8702	12.4382	AAV-sgHAUSP-2-2	250	7	148	232.052		AAV-sgCop1-2-2	250	27	210	630.804		AAV-sgMDM4-2-1	250	16	222	353.604	379.116	AAV-sgUBE4B-1-4	250	33	297.72	543.821
		500	0	247.31	0		AAV-sgPirh2-2-2	250	9	252	175.223			500	2	123	79.7764			500	7	227	151.294			500	7	273	125.801	138.607		500	22	328.02	329.058
		1000	0	214.07	0			500	5	264	92.9214			1000	0	171	0			1000	0	217	0			1000	1	249	19.7038	6.56794		1000	9	278.25	158.693
		1500	0					1000	2	266	36.8891		AAV-sgHAUSP-2-3	250	9	138	319.973		AAV-sgCop1-2-3	250	15	206	357.251		AAV-sgMDM4-2-2	250	19	250	372.875			1500	5	195.58	125.428
	AAV-sgCtrl2-3	250	4	232.1	84.5541			1500	1	266	18.4445			500	5	184	133.322			500	5	197	124.524			500	6	258	114.099		AAV-sgUBE4B-2-1	250	27	217.14	610.061	610.532
		500	1	253.34	19.3663		AAV-sgPirh2-2-3	250	10	234	209.669			1000	0	218	0			1000	1	194	25.2899			1000	0	233	0			500	18	228.89	385.829	397.595
		1000	0	197.18	0			500	1	257	19.0905		AAV-sgHAUSP-3-1	250	9	170	259.743	267.19	AAV-sgCop1-3-1	250	10	276	177.763	192.448	AAV-sgMDM4-2-3	250	17	203	410.868			1000	3	153.15	96.1068	115.491
		1500	0					1000	0	235	0			500	4	181	108.425	121.496		500	2	314	31.25	52.2837		500	9	251	175.921			1500	2	170.21	57.6494	46.5128
	AAV-sgCtrl2-4	250	4	263.01	74.6169			1500	0	1	0			1000	0	177	0	17.3298		1000	0	349	0	0		1000	0	247	0		AAV-sgUBE4B-2-2	250	31	219.09	694.207
		500	2	304.22	32.2546		AAV-sgPirh2-3-1	250	8	188	208.777	197.892	AAV-sgHAUSP-3-2	250	8	155	253.226		AAV-sgCop1-3-2	250	8	256	153.32		AAV-sgMDM4-3-1	250	14	225	305.278	271.16		500	15	241.64	304.559
		1000	0	212.48	0			500	5	187	131.183	58.0735		500	4	173	113.439			500	2	314	31.25			500	2	258	38.0329	46.1274		1000	6	180.69	162.917
		1500	0					1000	0	251	0	0		1000	1	182	26.9574			1000	0	336	0			1000	0	258	0	0		1500	2	190.47	51.5173
	AAV-sgCtrl3-1	250	4	223.94	87.6351	84.9147	AAV-sgPirh2-3-2	250	8	188	208.777		AAV-sgHAUSP-3-3	250	8	136	288.603		AAV-sgCop1-3-3	250	13	259	246.26		AAV-sgMDM4-3-2	250	12	202	291.46		AAV-sgUBE4B-2-3	250	25	232.6	527.327
		500	1	231.17	21.2236	30.186		500	2	228	43.0373			500	5	172	142.624			500	6	312	94.351			500	3	229	64.274			500	21	205.08	502.395
		1000	0	238.19	0	0		1000	0	195	0			1000	1	196	25.0319			1000	0	332	0			1000	0	252	0			1000	2	112.21	87.4476
		1500	0				AAV-sgPirh2-3-3	250	7	195	176.122								AAV-sgCop1-4-1	250	37	262	692.867	656.989	AAV-sgMDM4-3-3	250	11	249	216.742			1500	1	161.54	30.3717
	AAV-sgCtrl3-2	250	6	261.95	112.378			500	0	179	0									500	13	285	223.794	220.421		500	2	272	36.0754		AAV-sgUBE4B-3-1	250	23	156.89	719.254	843.148
		500	2	265.47	36.9627			1000	0	224	0									1000	3	281	52.3799	67.5359		1000	0	284	0			500	10	163.76	299.6	574.706
		1000	0	222.38	0															1500	0	254	0	0	AAV-sgMDM4-4-1	250	7	256	134.155	127.228		1000	5	140.28	174.873	212.278
		1500	0																AAV-sgCop1-4-2	250	28	238	577.206			500	3	269	54.7165	50.5514		1500	3	125.54	117.244	114.345
	AAV-sgCtrl3-3	250	3	268.93	54.7308															500	9	263	167.894			1000	0	256	0	0		2000			0	40.5341
		500	2	303.12	32.3717															1000	2	247	39.7267		AAV-sgMDM4-4-2	250	7	243	141.332		AAV-sgUBE4B-3-2	250	26	131.91	967.042
		1000	0	257.24	0															1500	0	260	0			500	3	258	57.0494			500	24	138.56	849.812
		1500	0																AAV-sgCop1-4-3	250	34	238	700.893			1000	0	251	0			1000	7	137.55	249.682
		250	7	249.7	137.54	130.806														500	15	273	269.574		AAV-sgMDM4-4-3	250	5	231	106.196			1500	3	132.07	111.447
		500	3	243.93	60.3401	75.6992														1000	5	222	110.501			500	2	246	39.8882			2000	2	121.04	81.0682
		1000	1	262.48	18.6919	18.1464														1500	0	211	0			1000	0	243	0
		1500	0																						AAV-sgMDM4-5-1	250	5	236	103.946	121.063
	AAV-sgCtrl4-2	250	6	242.75	121.267																					500	2	261	37.5958	36.7644
		500	6	260.64	112.943																					1000	0	291	0	0
		1000	1	263.66	18.6082																				AAV-sgMDM4-5-2	250	6	237	124.209
		1500	0																							500	3	272	54.1131
	AAV-sgCtrl4-3	250	7	257.04	133.612																					1000	0	266	0
		500	3	273.51	53.8143																				AAV-sgMDM4-5-3	250	6	218	135.034
		1000	1	286.26	17.1391																					500	1	264	18.5843
		1500	0																							1000	0	276	0
	AAV-sgCtrl5-1	250	13	213.16	299.218	298.472																			AAV-sgMDM4-6-1	250	24	202	582.921	705.26
		500	9	218.43	202.153	197.69																				500	10	163	300.997	355.245
		1000	0																							1000	0	205	0	0
	AAV-sgCtrl5-2	250	12	215.87	272.734																				AAV-sgMDM4-6-2	250	25	190	645.559
		500	7	220.84	155.514																					500	12	152	387.336
		1000	0																							1000	0	192	0
	AAV-sgCtrl5-3	250	14	212.35	323.464																				AAV-sgMDM4-6-3	250	34	188	887.301
		500	10	208.42	235.402																					500	11	143	377.404
		1000	0																							1000	0	215	0
																									AAV-sgMDM4-7-1	250	13	183	348.531	251.137
	*formula: normalize axon number to 250μm nerve=(3.14*1252*Axon number)/(10*Diameter)																									500	0	272	0	0
																										1000	0	233	0	0
																									AAV-sgMDM4-7-2	250	7	198	173.453
																										500	0	244	0
																										1000	0	263	0
																									AAV-sgMDM4-7-3	250	10	212	231.427
																										500	0	239	0
																										1000	0	248	0
																									AAV-sgMDM4-8-1	250	14	275	249.773	231.197
																										500	7	300	114.479	79.0835
																										1000	1	317	15.4771	16.5513
																									AAV-sgMDM4-8-2	250	10	231	212.392
																										500	5	290	84.5905
																										1000	1	272	18.0377
																									AAV-sgMDM4-8-3	250	10	212	231.427
																										500	2	257	38.1809
																										1000	1	304	16.139
																									AAV-sgMDM4-9-1	250	10	205	239.329	210.69
																										500	0	270	0	37.3142
																										1000	0	260	0	0
																									AAV-sgMDM4-9-2	250	9	203	217.518
																										500	2	259	37.8861
																										1000	0	268	0
																									AAV-sgMDM4-9-3	250	7	196	175.223
																										500	4	265	74.0566
																										1000	0	282	0

## Sheet: Fig 2
	C（# Axons）	Distance from lesion (mm)	AAV-PLAP					AAV-Cre
		0.25	177.666	111.193	123.675	183.212	294.95	717.568	935.663	520.758	640.679
		0.5	24.4585	40.8054	13.1777	65.5444	165.281	536.303	661.686	236.253	451.771
		1	0	11.1316	0	0	69.8011	190.584	313.814	20.5669	209.066
		1.5	0	0	0	0	24.5006	117.817	151.562	0	133.797
		2	0	0	0	0	7.20448	40.2365	54.7156	0	48.5606
		2.5	0	0	0	0	0	0	35.3179	0	0
		3	0	0	0	0	0	0	0	0	0
	E	Survival of RBPMS+ total RGCs %
		Intact	AAV-PLAP	AAV-Cre
		79.72	12.34	34.02
		86.36	17.56	16.13
		113.88	26.1	20.88
		116.73	23.72	24.67
		82.56	36.06
		106.29
		93
		121.47
	raw values
	Sample	Distances from the injury site (μm)	Axon number	Diameter (μm)	normalize axon number to 250μm nerve	Average	Sample	Distances from the injury site (μm)	Axon number	Diameter (μm)	normalize axon number to 250μm nerve	Average
	AAV-PLAP-1-1	250	13	215	296.657	177.666	AAV-Cre-1-1	250	30	220.09	668.761	717.568
		500	1	227	21.6134	24.4585		500	20	207.58	472.709	536.303
		1000	0	218	0	0		1000	8	230.52	170.267	190.584
	AAV-PLAP-1-2	250	9	266	166.001			1500	6	219.5	134.112	117.817
		500	2	269	36.4777			2000	3	205.41	71.6555	40.2365
		1000	0	276	0		AAV-Cre-1-2	250	29	189.51	750.785
	AAV-PLAP-1-3	250	4	279	70.3405			500	22	196.24	550.028
		500	1	321	15.2843			1000	9	222.99	198.019
		1000	0	289	0			1500	4	215.9	90.8986
	AAV-PLAP-2-1	250	4	234	83.8675	111.193		2000	1	188.88	25.9755
		500	1	255	19.2402	40.8054	AAV-Cre-1-3	250	31	207.45	733.159
		1000	1	287	17.0949	11.1316		500	25	209.25	586.171
	AAV-PLAP-2-2	250	7	247	139.044			1000	9	217.02	203.466
		500	3	265	55.5425			1500	6	229.19	128.441
		1000	1	301	16.2998			2000	1	212.59	23.0785
	AAV-PLAP-2-3	250	6	266	110.667		AAV-Cre-2-1	250	29	144.54	984.373	935.663
		500	3	309	47.6335			500	23	174.88	645.264	661.686
		1000	0	309	0			1000	17	224.98	370.727	313.814
	AAV-PLAP-3-1	250	4	210	93.4524	123.675		1500	5	181.07	135.479	151.562
		500	1	240	20.4427	13.1777		2000	2	170.29	57.6223	54.7156
		1000	0	259	0	0		2500	1	221.01	22.1992	35.3179
	AAV-PLAP-3-2	250	9	241	183.221		AAV-Cre-2-2	250	27	155.1	854.086
		500	1	257	19.0905			500	22	183	589.822
		1000	0	252	0			1000	14	204.56	335.782
	AAV-PLAP-3-3	250	5	260	94.351			1500	5	166.71	147.149
		500	0	239	0			2000	3	171.42	85.8637
		1000	0	209	0			2500	2	239.37	40.993
	AAV-PLAP-4-1	250	9	202	218.595	183.212	AAV-Cre-2-3	250	30	151.97	968.53
		500	3	244	60.3227	65.5444		500	26	170.09	749.971
		1000	0	288	0	0		1000	8	167.07	234.931
	AAV-PLAP-4-2	250	7	209	164.324			1500	4	114.06	172.059
		500	3	248	59.3498			2000	2	130.18	75.3764
		1000	0	290	0			2500	2	229.47	42.7616
	AAV-PLAP-4-3	250	7	206	166.717		AAV-Cre-3-1	250	25	274.67	446.559	520.758
		500	4	255	76.9608			500	11	318.11	169.654	236.253
		1000	0	307	0			1000	1	295.05	16.6285	20.5669
								1500	0		0	0
							AAV-Cre-3-2	250	31	294.04	517.255
								500	12	312.31	188.515
								1000	1	325.85	15.0568
								1500	0		0
							AAV-Cre-3-3	250	34	311.62	535.307
								500	20	351.28	279.336
								1000	1	347.41	14.1224
								1500	0		0
							AAV-Cre-3-4	250	33	277.28	583.909
								500	20	319.1	307.505
								1000	2	269.13	36.4601
								1500	0		0
							AAV-Cre-4-1	250	42	293.17	702.877	640.679
								500	31	310.31	490.135	451.771
								1000	12	235.14	250.383	209.066
								1500	5	185.73	132.08	133.797
								2000	1	144.37	33.9839	48.5606
							AAV-Cre-4-2	250	41	306.6	656.087
								500	33	303.73	533.06
								1000	11	253.22	213.13
								1500	5	219.73	111.643
								2000	2	193.35	50.7499
							AAV-Cre-4-3	250	39	295.04	648.535
								500	26	311.79	409.13
								1000	9	256.8	171.948
								1500	6	212.54	138.503
								2000	3	179.06	82.2001
							AAV-Cre-4-4	250	36	318.12	555.215
								500	24	314.2	374.761
								1000	10	244.33	200.804
								1500	6	192.45	152.962
								2000	1	179.66	27.3085
	*formula: normalize axon number to 250μm nerve=(3.14*1252*Axon number)/(10*Diameter)

## Sheet: Fig 3
	D	Fluorescence intensity of UBE4B (AU)				E	Fluorescence intensity of p53 (AU)				F	Fluorescence intensity of pS6 (AU)
		Intact	AAV-PLAP	AAV-Cre			Intact	AAV-PLAP	AAV-Cre			Intact	AAV-PLAP	AAV-Cre
		1.00792	1.21409	0.610529			1.82094	1.04188	6.49843			0.916751	1.13608	11.007
		0.853889	1.04881	0.524177			0.279382	0.0750117	8.22367			0.59044	1.39827	16.4055
		1.13824	0.895296	0.319911			0.899678	0.671503	11.4123			1.25605	0.533151	13.9789

## Sheet: Fig 4
	C（# Axons）	Distance from lesion (mm)	UBE4B KO					p53 KO				KLHL22 KO			UBE4B/p53 KO					UBE4B/KLHL22 KO
		0.25	907.32	562.452	652.335	677.971	601.365	99.8551	219.87	85.8095	51.0044	76.0778	79.2502	84.4145	157	58.875	26.6085	145.694	175.713	715.718	523.695	336.588	245.999	153.899
		0.5	538.291	314.01	490.708	471.873	427.581	34.2722	51.4915	43.7912	19.7588	19.4717	29.4798	38.3301	117.75	39.25	8.73278	116.217	106.058	440.585	253.895	276.059	123.703	72.5349
		1	175.634	48.6457	216.529	189.354	132.056	0	20.4157	13.9558	0	0	29.1443	0	0	0	0	10.0341	27.4059	133.669	164.004	88.4264	70.0368	19.8248
		1.5	121.733	0	159.964	118.723	45.754	0	0	0	0	0	0	0	0	0	0	0	0	80.5194	121.931	54.1091	33.1638	0
		2	24.8657	0	35.8845	41.0968	0	0	0	0	0	0	0	0	0	0	0	0	0	0	0	0	0	0
		2.5	0	0	0	0	0	0	0	0	0	0	0	0	0	0	0	0	0	0	0	0	0	0
	raw values
	Sample	Distances from the injury site (μm)	Axon number	Diameter (μm)	normalize axon number to 250μm nerve	Average	Sample	Distances from the injury site (μm)	Axon number	Diameter (μm)	normalize axon number to 250μm nerve	Average	Sample	Distances from the injury site (μm)	Axon number	Diameter (μm)	normalize axon number to 250μm nerve	Average	Sample	Distances from the injury site (μm)	Axon number	Diameter (μm)	normalize axon number to 250μm nerve	Average	Sample	Distances from the injury site (μm)	Axon number	Diameter (μm)	normalize axon number to 250μm nerve	Average
	UBE4B KO-1-1	250	30	147.16	1000.19	907.32	p53 KO-1-1	250	3	220	66.9034	99.8551	KLHL22 KO-1-1	250	2	208	47.1755	76.0778	UBE4B/p53 KO-1-1	250	6	220.6	133.443	157	UBE4B/KLHL22 KO-1-1	250	49	288.45	833.442	715.723
		500	20	193.71	506.556	538.291		500	1	239	20.5282	34.2722		500	1	248	19.7833	19.4717		500	4	218.93	89.6405	117.752		500	25	304.22	403.183	440.582
		1000	7	141.99	241.874	175.634		1000	0	1	0	0		1000	0	1	0	0		1000	0					1000	6	301	97.799	133.669
		1500	6	135.14	217.83	121.733	p53 KO-1-2	250	5	200	122.656		KLHL22 KO-1-2	250	4	205	95.7317		UBE4B/p53 KO-1-2	250	8	219.67	178.677			1500	2	240.5	40.8004	80.5155
		2000	0	0	0	24.8657		500	2	237	41.403			500	0	1	0			500	7	216.64	158.529		UBE4B/KLHL22 KO-1-2	250	42	288.35	714.626
	UBE4B KO-1-2	250	26	137.51	927.66			1000	0	1	0			1000	0	1	0			1000	0					500	30	305.04	482.519
		500	24	138.67	849.138		p53 KO-1-3	250	5	223	110.006		KLHL22 KO-1-3	250	4	230	85.3261		UBE4B/p53 KO-1-3	250	7	216.16	158.881			1000	9	278.31	158.659
		1000	7	132.85	258.515			500	2	240	40.8854			500	2	254	38.6319			500	5	233.44	105.086			1500	4	254.83	77.0121
		1500	4	133.17	147.368			1000	0	1	0			1000	0	1	0			1000	0				UBE4B/KLHL22 KO-1-3	250	38	274.2	679.933
		2000	2	131.54	74.5971		p53 KO-2-1	250	12	234	251.603	219.87	KLHL22 KO-2-1	250	2	205	47.8659	79.2502	UBE4B/p53 KO-2-1	250	3	245.36	59.9884	58.8805		500	25	280.34	437.527
	UBE4B KO-1-3	250	29	179.17	794.113			500	3	262	56.1784	51.4915		500	2	214	45.8528	29.4798		500	2	238.93	41.0685	39.2506		1000	8	330.34	118.817
		500	11	208.23	259.179			1000	1	210	23.3631	20.4157		1000	0	1	0	29.1443		1000	0					1500	5	243.73	100.649
		1000	1	185.05	26.5131		p53 KO-2-2	250	10	228	215.186		KLHL22 KO-2-2	250	5	213	115.17		UBE4B/p53 KO-2-2	250	4	250.67	78.2902		UBE4B/KLHL22 KO-1-4	250	35	270.47	634.89
		1500	0	0	0			500	2	246	39.8882			500	1	235	20.8777			500	2	256.64	38.2345			500	26	290.51	439.098
		2000	0	0	0			1000	1	236	20.7892			1000	2	257	38.1809			1000	0					1000	10	307.79	159.403
	UBE4B KO-2-1	250	30	289.54	508.349	562.452	p53 KO-2-3	250	9	229	192.822		KLHL22 KO-2-3	250	3	197	74.7145		UBE4B/p53 KO-2-3	250	2	255.78	38.363			1500	4	189.43	103.6
		500	17	302.22	275.979	314.009		500	3	252	58.4077			500	1	226	21.7091			500	2	255.21	38.4487		UBE4B/KLHL22 KO-2-1	250	20	208.11	471.505	523.695
		1000	3	319.05	46.1331	48.6457		1000	1	287	17.0949			1000	1	244	20.1076			1000	0					500	8	260.15	150.874	253.895
		1500	0		0	0	p53 KO-3-1	250	4	238	82.458	85.8095		1500	0	1	0		UBE4B/p53 KO-3-1	250	3	276.58	53.217	26.6085		1000	4	244.71	80.197	164.004
	UBE4B KO-2-2	250	34	279.62	596.569			500	1	226	21.7091	43.7912	KLHL22 KO-3-1	250	3	230	63.9946	84.4145		500	1	280.91	17.4656	8.73278		1500	2	207.33	47.3279	121.931
		500	20	300.38	326.67			1000	1	229	21.4247	13.9558		500	2	260	37.7404	38.3301		1000	0	239.95	0	0	UBE4B/KLHL22 KO-2-2	250	20	203.16	482.994
		1000	4	316.81	61.9456		p53 KO-3-2	250	3	220	66.9034			1000	0	222	0			1500	0					500	11	210.79	256.031
		1500	0		0			500	2	240	40.8854		KLHL22 KO-3-2	250	5	234	104.834		UBE4B/p53 KO-3-2	250	0	277.86	0			1000	8	241	162.863
	UBE4B KO-2-3	250	33	277.98	582.438			1000	1	240	20.4427			500	2	256	38.3301			500	0	278.51	0			1500	3	204.14	72.1013
		500	20	289.13	339.38		p53 KO-3-3	250	5	227	108.067			1000	0	256	0			1000	0	278.86	0		UBE4B/KLHL22 KO-2-3	250	25	200.98	610.291
		1000	2	259.19	37.8583			500	3	214	68.7792									1500	0					500	13	209.56	304.358
		1500	0		0			1000	0	1	0								UBE4B/p53 KO-4-1	250	6	176.31	166.964	145.694		1000	10	209.14	234.592
	UBE4B KO-3-1	250	42	289.27	712.354	652.335	p53 KO-4-1	250	3	227	64.8403	51.0044								500	5	196.08	125.108	116.217		1500	4	198.93	98.6528
		500	31	309.31	491.719	490.708		500	1	225	21.8056	19.7588								1000	1	244.48	20.0681	10.0341	UBE4B/KLHL22 KO-2-4	250	22	203.66	529.989
		1000	12	245.54	239.778	216.529		1000	0	1	0									1500	0					500	14	225.71	304.317
		1500	7	195.93	175.286	159.965	p53 KO-4-2	250	2	264	37.1686								UBE4B/p53 KO-4-2	250	5	197.16	124.423			1000	10	275.07	178.364
		2000	1	150.37	32.6279	35.8845		500	1	277	17.7121									500	5	228.57	107.325			1500	11	200.15	269.642
	UBE4B KO-3-2	250	41	299.6	671.416			1000	0	1	0									1000	0	263.6	0		UBE4B/KLHL22 KO-3-1	250	15	203.18	362.21	336.585
		500	33	301.13	537.662															1500	0					500	13	213.27	299.063	276.058
		1000	11	253.62	212.794														UBE4B/p53 KO-5-1	250	6	206.64	142.458	175.713		1000	5	277.42	88.4264	88.428
		1500	7	218.73	157.014															500	5	218.15	112.451	106.058		1500	2	232.62	42.1825	54.1063
		2000	2	199.95	49.0748															1000	2	265.37	36.9767	27.4059	UBE4B/KLHL22 KO-3-2	250	13	205.11	310.961
	UBE4B KO-3-3	250	36	308.12	573.234															1500	0					500	12	232.66	253.052
		500	27	299.2	442.743														UBE4B/p53 KO-5-2	250	7	164.35	208.967			1000	5	277.41	88.4296
		1000	10	249.03	197.014															500	4	196.91	99.6648			1500	3	222.91	66.03
		1500	6	199.45	147.593															1000	1	275.09	17.8351		UBE4B/KLHL22 KO-4-1	250	11	228.32	236.373	245.99
		2000	1	189.06	25.9508															1500	0					500	7	229.55	149.613	123.701
	UBE4B KO-4-1	250	27	233.01	568.511	677.971																				1000	5	302.66	81.0522	70.037
		500	18	206.38	427.912	471.873																				1500	2	292.86	33.5058	33.1631
		1000	8	229.32	171.158	189.354																			UBE4B/KLHL22 KO-4-2	250	11	229.56	235.096
		1500	6	220.5	133.503	118.723																				500	7	247.04	139.021
		2000	3	195.99	75.0995	41.0968																				1000	4	302.37	64.9039
	UBE4B KO-4-2	250	29	185.99	764.994																					1500	2	299.7	32.7411
		500	22	198.34	544.204																				UBE4B/KLHL22 KO-4-3	250	13	239.33	266.499
		1000	9	221.99	198.911																					500	4	237.97	82.4684
		1500	4	216.5	90.6467																					1000	4	305.9	64.155
		2000	1	189.81	25.8482																					1500	2	295.18	33.2424
	UBE4B KO-4-3	250	31	217.15	700.409																				UBE4B/KLHL22 KO-5-1	250	7	215	159.738	153.899
		500	20	221.25	443.503																					500	4	225.93	86.8632	72.5349
		1000	9	223.02	197.992																					1000	0	184.16	0	19.8248
		1500	6	222.98	132.019																					1500	0	152.98	0	0
		2000	1	219.59	22.3428																				UBE4B/KLHL22 KO-5-2	250	7	267.14	128.561
	UBE4B KO-5-1	250	27	223.14	593.658	601.365																				500	4	258.56	75.9011
		500	22	226.86	475.789	427.581																				1000	0	203.69	0
		1000	5	263.15	93.2215	132.056																				1500	0	166.27	0
		1500	2	178.01	55.1233	45.754																			UBE4B/KLHL22 KO-5-3	250	7	241.16	142.411
	UBE4B KO-5-2	250	31	219.09	694.207																					500	4	270.6	72.524
		500	15	241.64	304.559																					1000	0	232.5	0
		1000	6	190.69	154.374																					1500	0	185.86	0
		1500	2	191.33	51.2857																				UBE4B/KLHL22 KO-5-4	250	9	238.83	184.886
	UBE4B KO-5-3	250	25	237.6	516.23																					500	3	268.34	54.8511
		500	21	205.08	502.395																					1000	4	247.48	79.2993
		1000	4	132.09	148.573																					1500	0	189.23	0
		1500	1	159.02	30.853
	*formula: normalize axon number to 250μm nerve=(3.14*1252*Axon number)/(10*Diameter)

## Sheet: Fig 5
	D（# Axons）	Distance from lesion (mm)	control				PTEN KO			UBE4B/PTEN KO
		0.25	130.785	92.7686	108.655	201.136	1770.43	1666.03	1985.86	2759.77	2453.12	2847.04
		0.5	20.4691	18.8306	30.8181	131.451	1559.46	1183.45	1428.96	2316.26	1595.04	2014.52
		1	5.8735	0	0	31.4252	874.822	799.82	752.27	1801.03	1153.18	1487.08
		1.5	0	0	0	0	488.049	291.547	354.663	1321.68	581.309	1237.49
		2	0	0	0	0	86.2107	71.4711	22.6669	994.816	198.519	617.083
		2.5	0	0	0	0	25.6805	21.7168	21.1294	194.307	147.779	329.643
		3	0	0	0	0	0	19.8593	0	177.947	91.8773	201.737
		3.5	0	0	0	0	0	0	0	100.813	41.7553	65.6735
		4	0	0	0	0	0	0	0	49.7255	0	0
		4.5	0	0	0	0	0	0	0	22.2506	0	0
	F	Survival of RBPMS+ total RGCs %
		UBE4B KO	PTEN KO	UBE4B/PTEN KO
		21.83	53.14	51.56
		33.53	43.02	36.38
		16.45	51.88	50.3
		25.62
	raw values
	Sample	Distances from the injury site (μm)	Axon number	Diameter (μm)	normalize axon number to 250μm nerve	Average	Sample	Distances from the injury site (μm)	Axon number	Diameter (μm)	normalize axon number to 250μm nerve	Sample	Distances from the injury site (μm)	Axon number	Diameter (μm)	normalize axon number to 250μm nerve
	control 1-1	250	8	236.51	165.955	130.785	PTEN KO-1	250	82	227.24	1770.43	UBE4B/PTEN KO-1	250	125	215.41	2847.04
		500	3	239.69	61.4074	20.4691		500	72	226.52	1559.46		500	101	245.98	2014.52
		1000	1	278.44	17.6205	5.8735		1000	35	196.29	874.822		1000	79	260.64	1487.08
		1500	0	0	0	0		1500	18	180.95	488.049		1500	60	237.88	1237.49
	control 1-2	250	5	215.12	114.035			2000	3	170.73	86.2107		2000	28	222.62	617.083
		500	0	278.82	0			2500	1	191.05	25.6805		2500	17	253.02	329.643
		1000	0	253.42	0			3000	0	1	0		3000	11	267.52	201.737
		1500	0					3500	0	1	0		3500	3	224.12	65.6735
	control 1-3	250	6	261.98	112.365		PTEN KO-2	250	80	235.59	1666.03		4000	0	1	0
		500	0	283.63	0			500	56	232.16	1183.45		4500	0	1	0
		1000	0	189.36	0			1000	31	190.16	799.82	UBE4B/PTEN KO-2	250	135	240	2759.77
		1500	0					1500	12	201.94	291.547		500	110	233	2316.26
	control 2-1	250	3	221.16	66.5525	92.7686		2000	3	205.94	71.4711		1000	87	237	1801.03
		500	0	244.38	0	18.8306		2500	1	225.92	21.7168		1500	66	245	1321.68
		1000	0	219.17	0	0		3000	1	247.05	19.8593		2000	44	217	994.816
		1500	0	0	0	0		3500	0	1	0		2500	8	202	194.307
	control 2-2	250	4	215.98	90.8649		PTEN KO-3	250	85	210	1985.86		3000	7	193	177.947
		500	1	223.34	21.9676			500	61	209.44	1428.96		3500	6	292	100.813
		1000	0	196.17	0			1000	26	169.57	752.27		4000	3	296	49.7255
		1500	0					1500	14	193.67	354.663		4500	2	441	22.2506
	control 2-3	250	6	243.51	120.888			2000	1	216.45	22.6669	UBE4B/PTEN KO-3	250	130	196	3254.15
		500	2	284.22	34.5243			2500	1	232.2	21.1294		500	105	210	2453.12
		1000	0	232.88	0			3000	0	1	0		1000	79	243	1595.04
		1500	0					3500	0	1	0		1500	55	234	1153.18
	control 3-1	250	7	213.64	160.755	108.655							2000	25	211	581.309
		500	1	238.27	20.5911	30.8181							2500	7	173	198.519
		1000	0	238.27	0	0							3000	5	166	147.779
		1500	0										3500	5	267	91.8773
	control 3-2	250	6	271.95	108.246								4000	2	235	41.7553
		500	2	255.46	38.4111								4500	0	1	0
		1000	0	232.58	0
		1500	0
	control 3-3	250	3	258.39	56.9633
		500	2	293.33	33.4521
		1000	0	2547.25	0
		1500	0
	control 4-1	250	11	219.17	246.242	201.136
		500	7	226.38	151.708	131.45
		1000	3	252.12	58.3799	31.4252
		1500	0
	control 4-2	250	10	252.65	194.192
		500	8	261.84	149.901
		1000	1	278.66	17.6066
		1500	0
	control 4-3	250	9	270.94	162.974
		500	5	264.51	92.7422
		1000	1	268.26	18.2892
		1500	0
	*formula: normalize axon number to 250μm nerve=(3.14*1252*Axon number)/(10*Diameter)

## Sheet: Fig 6
	D (Sprouting axon number index)	D1	D2	D3
	AAV9-UbiquitinWT	0.0179231	0.00641966	0
		0.00154679	0	0.00386698
		0.00742574	0	0.00247525
		0.00994693	0.00463534	0.0060423
		0.0540541	0.036036	0.0215876
	AAV9-UbV.E4B	0.199237	0.164333	0.153388
		0.0893156	0.0644861	0.0249473
		0.0399622	0.0479335	0.0254996
		0.0637657	0.0558939	0.0191679
		0.0933823	0.0514025	0.0752744
	E (days post lesion)	AAV9-UbiquitinWT (score)										AAV9-UbV.E4B (score)
	0	0.8	0.8	0.85	0.8	0.85	0.85	0.8	0.9	0.85	0.8	0.85	0.875	0.85	0.8	0.85	0.8	0.875	0.85	0.875	0.825	0.8	0.9	0.825	0.85	0.825	0.825	0.8	0.825	0.8
	2	0.075	0	0	0	0.025	0.025	0	0.05	0.05	0.05	0.05	0.075	0	0.05	0	0	0	0.075	0.15	0.125	0.075	0.025	0.025	0.075	0	0.05	0.075	0	0
	14	0.45	0.125	0	0.075	0	0.175	0	0	0.225	0.15	0.375	0.65	0.025	0.025	0.35	0	0.075	0.625	0.4	0.2	0.15	0.262	0.1	0.1	0	0	0.15	0.2	0.05
	28	0.3	0.075	0.1	0.15	0	0.25	0	0.05	0.175	0.1	0.3	0.525	0.05	0.2	0.35	0.25	0.15	0.375	0.286	0.35	0.325	0.375	0.25	0.025	0.025	0	0.35	0	0.45
	42	0.65	0.05	0.025	0.125	0	0.1	0.05	0.048	0.15	0.1	0.15	0.75	0	0.2	0.4	0.175	0.15	0.475	0.525	0.45	0.3	0.425	0.125	0.075	0.05	0.125	0.45	0.45	0.45
	56	0.6	0.2	0.05	0.075	0	0.05	0.025	0.25	0.275	0.075	0.35	0.75	0.25	0.375	0.65	0.167	0.15	0.6	0.35	0.4	0.238	0.4	0.125	0.1	0.45	0.275	0.175	0.3	0.35
	70	0.65	0.125	0.1	0.025	0.025	0.075	0	0.2	0.05	0.275	0.425	0.725	0.525	0.3	0.475	0.3	0.225	0.475	0.6	0.55	0.5	0.475	0.1	0.1	0.25	0.475	0.15	0.45	0.55
	84	0.55	0.2	0.075	0	0	0.05	0	0.475	0	0.325	0.325	0.75	0.4	0.225	0.3	0.425	0.4	0.75	0.6	0.45	0.548	0.45	0.25	0.175	0.475	0.2	0.3	0.45	0.45
	F	AAV9-UbiquitinWT									AAV9-UbV.E4B
	Reaching	0.5	0.5	0.5	0.5	0.5	0.5	0.5	1	0.5	1	0.5	0.5	0	0.5	0.5	0.5	0.5	0.5	0.5	0.5	0.5	0.5	0.5
	Grasping	1	0.5	0.5	0.5	1	1	0.5	1	1	0	0.5	0.5	0	0.5	0	0.5	0	0.5	0	0.5	0	0	0.5
	Retrieval	0.5	0.5	0.5	0.5	1	0.5	1	1	0.5	0.5	0.5	0.5	1	0.5	0.5	1	0.5	0.5	0.5	1	0.5	0.5	0.5
	G (days post lesion)	AAV9-UbiquitinWT									AAV9-UbV.E4B
	0	0.091	0.091	0.125	0.15	0.188	0.133	0.1875	0.173913	0.117647	0	0	0.077	0.045	0	0.059	0	0.2	0.238095	0.285714	0.2	0.2	0.1875	0.142857	0.166667
	2	0.545	0.75	0.714	0.583	0.421	0.636	0.625	0.666667	0.5	0.625	0.636	0.739	0.63	0.625	0.65	0.55	0.56	0.526316	0.642857	0.636364	0.684211	0.636364	0.857143	0.538462
	14	0.313	0.294	0.545	0.538	0.538	0.5	0.421053	0.578947	0.421053	0.286	0.5	0.273	0.516	0.381	0.261	0.231	0.333333	0.416667	0.48	0.277778	0.588235	0.125	0.357143	0.222222
	28	0.071	0.318	0.387	0.476	0.625	0.538462	0.538462	0.75	0.444444	0.25	0.529	0.381	0.552	0.313	0.428571	0.4	0.52381	0.75	0.6	0.166667	0.615385	0.25	0.4	0.214286
	42	0.167	0.318	0.586	0.643	0.4	0.466667	0.5	0.428571	0.333333	0.118	0.321	0.294	0.417	0.32	0.411765	0.416667	0.388889	0.392857	0.333333	0.2	0.4375	0.272727	0.25	0.263158
	56	0.235	0.45	0.471	0.471	0.571429	0.583333	0.6875	0.588235	0.384615	0.1	0.316	0.556	0.23	0.409	0.380952	0.5	0.470588	0.5625	0.478261	0.181818	0.5	0.1	0.333333	0.25
	70	0.333	0.429	0.65	0.65	0.545455	0.466667	0.444444	0.6875	0.416667	0.188	0.263	0.466667	0.266667	0.37037	0.466667	0.454545	0.285714	0.285714	0.388889	0.375	0.454545	0.230769	0.230769	0.111111
	84	0.45	0.571	0.483871	0.5	0.647059	0.4	0.538462	0.6	0.222222	0.2	0.35	0.45	0.285714	0.380952	0.380952	0.454545	0.363636	0.3	0.444444	0.25	0.444444	0.181818	0.2	0.125
	raw values
	sample	gray value					Sprouting axon number index				average
		main tract	D1	D2	D3		D1	D2	D3		D1	D2	D3
	AAV9-UbiquitinWT-1	583	0	0	0		0	0	0		0.0179231	0.00641966	0
		470	4	5	0		0.00851064	0.0106383	0
		464	21	4	0		0.0452586	0.00862069	0
	AAV9-UbiquitinWT-2	457	0	0	0		0	0	0		0.00154679	0	0.00386698
		445	0	0	0		0	0	0
		431	2	0	5		0.00464037	0	0.0116009
	AAV9-UbiquitinWT-3	404	9	0	3		0.0222772	0	0.00742574		0.00742574	0	0.00247525
		372	0	0	0		0	0	0
		372	0	0	0		0	0	0
	AAV9-UbiquitinWT-4	370	8	2	0		0.0216216	0.00540541	0		0.00994693	0.00463534	0.0060423
		365	3	2	0		0.00821918	0.00547945	0
		331	0	1	6		0	0.00302115	0.0181269
	AAV9-UbiquitinWT-5	53	0	0	2		0	0	0.0377358		0.0540541	0.036036	0.0215876
		37	6	4	1		0.162162	0.108108	0.027027
		32	0	0	0		0	0	0
	AAV9-UbV.E4B-1	812	159	45	43		0.195813	0.0554187	0.0529557		0.199237	0.164333	0.153388
		722	198	202	262		0.274238	0.279778	0.362881
		564	72	89	25		0.12766	0.157801	0.0443262
	AAV9-UbV.E4B-2	551	32	45	11		0.0580762	0.0816697	0.0199637		0.0893156	0.0644861	0.0249473
		511	20	0	0		0.0391389	0	0
		492	84	55	27		0.170732	0.111789	0.054878
	AAV9-UbV.E4B-3	474	10	30	23		0.021097	0.0632911	0.0485232		0.0399622	0.0479335	0.0254996
		468	5	15	10		0.0106838	0.0320513	0.0213675
		454	40	22	3		0.0881057	0.0484581	0.00660793
	AAV9-UbV.E4B-4	437	29	25	0		0.0663616	0.0572082	0		0.0637657	0.0558939	0.0191679
		425	22	20	12		0.0517647	0.0470588	0.0282353
		410	30	26	12		0.0731707	0.0634146	0.0292683
	AAV9-UbV.E4B-5	409	18	26	28		0.0440098	0.0635697	0.0684597		0.0933823	0.0514025	0.0752744
		327	26	6	16		0.0795107	0.0183486	0.0489297
		249	39	18	27		0.156627	0.0722892	0.108434

## Sheet: Fig 7
	C (weeks post lesion)	ablation (score)					control (score)
	Baseline	0.9	0.825	0.85	0.825	0.825	0.85	0.85	0.825	0.8	0.8
	14	0.45	0.25	0.275	0.575	0.35	0.35	0.325	0.425	0.3	0.15
	16	0.4	0.425	0.2	0.175	0.3	0.375	0.3	0.35	0.4	0.175
	18	0.25	0.1	0	0	0.225	0.425	0.275	0.5	0.25	0.2
	20	0.3	0.125	0	0	0.05	0.5	0.25	0.4	0.3	0.2
	D (left) (weeks post lesion)	ablation					control
	14	0.384615	0.428571	0.384615	0.272727	0.416667	0.285714	0.454545	0.294118	0.263158	0.375
	16	0.409091	0.555556	0.416667	0.3	0.384615	0.375	0.428571	0.352941	0.357143	0.3
	18	0.7	0.578947	0.826087	0.705882	0.608696	0.333333	0.4375	0.230769	0.285714	0.25
	20	0.533333	0.625	0.785714	0.636364	0.611111	0.545455	0.533333	0.388889	0.266667	0.181818
	D (right) (weeks post lesion)	ablation					control
	14	0.214286	0.166667	0.235294	0.153846	0.25	0.230769	0.25	0.2	0.2	0.15
	16	0.285714	0.2	0.222222	0.2	0.230769	0.25	0.25	0.225	0.178	0.175
	18	0.2	0.15	0.2	0.2	0.25	0.2222	0.275	0.2	0.2	0.230769
	20	0.25	0.175	0.22	0.175	0.2	0.2	0.222222	0.181818	0.175	0.2
	F (Sprouting axon number index)	D1	D2	D3
	ablation	0.00324953	0.00525328	0.0170683
		0.00697674	0.00750721	0.0103093
		0.00236967	0.00556852	0.00234752
		0.00503778	0.00982409	0.00396825
		0	0	0.0114943
	control	0.0887226	0.0409762	0.0126973
		0.042082	0.0831357	0.0526989
		0.0228623	0.0187875	0.00785855
		0.0407013	0.0692498	0.0225074
	raw values
	sample	gray value					Sprouting axon number index				average
		main tract	D1	D2	D3		D1	D2	D3		D1	D2	D3
	ablation-1	522	2	0	0		0.00383142	0	0		0.00324953	0.00525328	0.0170683
		512	0	1	4		0	0.00195312	0.0078125
		507	3	7	22		0.00591716	0.0138067	0.0433925
	ablation-2	485	0	2	15		0	0.00412371	0.0309278		0.00697674	0.00750721	0.0103093
		450	0	2	0		0	0.00444444	0
		430	9	6	0		0.0209302	0.0139535	0
	ablation-3	428	0	0	2		0	0	0.0046729		0.00236967	0.00556852	0.00234752
		422	3	6	1		0.007109	0.014218	0.00236967
		402	0	1	0		0	0.00248756	0
	ablation-4	397	6	3	0		0.0151134	0.00755668	0		0.00503778	0.00982409	0.00396825
		385	0	5	0		0	0.012987	0
		336	0	3	4		0	0.00892857	0.0119048
	ablation-5	58	0	0	2		0	0	0.0344828		0	0	0.0114943
		38	0	0	0		0	0	0
		37	0	0	0		0	0	0
	control-1	780	36	32	4		0.0461538	0.0410256	0.00512821		0.0887226	0.0409762	0.0126973
		698	21	18	21		0.030086	0.025788	0.030086
		695	132	39	2		0.189928	0.0561151	0.0028777
	control-2	655	17	2	5		0.0259542	0.00305344	0.00763359		0.042082	0.0831357	0.0526989
		575	12	69	45		0.0208696	0.12	0.0782609
		554	44	70	40		0.0794224	0.126354	0.0722022
	control-3	518	20	0	0		0.03861	0	0		0.0228623	0.0187875	0.00785855
		509	9	12	12		0.0176817	0.0235756	0.0235756
		488	6	16	0		0.0122951	0.0327869	0
	control-4	463	44	37	9		0.0950324	0.0799136	0.0194384		0.0407013	0.0692498	0.0225074
		459	8	20	0		0.0174292	0.043573	0
		403	9	28	7		0.0223325	0.0694789	0.0173697
		357	10	30	19		0.0280112	0.0840336	0.0532213

## Sheet: Fig s1
	B	Retina Tuj1 numbers%/0.04mm2	Intact (%)	AAV-PLAP (%)	AAV-Cre (%)
			103.18	19.19	21.97
			127.81	23.27	16.82
			73.89	28.45	21.78
			95.12		38.41
		mean	100

## Sheet: Fig s2
	B	Fluorescence intensity of ATF3 (AU)			D	Fluorescence intensity of c-Jun (AU)
		Intact	Ube4b KO			Intact	Ube4b KO
		1.01243	1.04154			0.980448	0.962011
		0.96966	0.966829			0.954805	1.04937
		1.04437	1.01672			0.989024	1.02865
		1.01667	1.0744			1.0579	1.01858
		0.959725	0.941261			1.06879	0.954477
		0.997145				0.949026

## Sheet: Fig s3
	B	Survival of RBPMS+ total RGCs %	UBE4B KO (%)	p53 KO (%)	KLHL22 KO (%)	p53/UBE4B KO (%)	KLHL22/UBE4B KO (%)
			22.14	15.5	21.51	19.84	14.87
			33.39	17.08	23.09	25.52	21.51
			16.45	24.67	22.46	17.8	22.46
			21.83	25.31		14.98	24.99
			23.72			18.03	19.3

[truncated: 6 more sheets: Fig s4, Fig s5, Fig s6, Fig s7, Fig s8, Fig s10]
